# Supplementary material for: Folic Acid-Decorated Lipidic Nanocapsules Co-Loaded with Atorvastatin and Curcumin to Enhance Glioma Targeting in Mice
Source: Pharmaceuticals (Basel). 2025 Oct 27;18(11):1623. doi: 10.3390/ph18111623 (PMC12655235; doi:10.3390/ph18111623)
Supplement: Supplementary file 1 [file pharmaceuticals-18-01623-s001.zip]

Archive with 1 entries (1 files):
- pharmaceuticals-3926258-supplementary.pdf
